# Supplementary material for: A fast adaptive spatio-temporal fusion method to enhanced Fit-FC
Source: PLoS One. 2024 Jul 31;19(7):e0301077. doi: 10.1371/journal.pone.0301077 (PMC11290647; doi:10.1371/journal.pone.0301077)
Supplement: S1 Fig — ( https://figshare.com/articles/journal_contribution/Supporting_information_zip/25054640 ). (ZIP) [file pone.0301077.s001.zip]

Archive with 39 entries (29 files):
- date/
- date/date 1/
- date/date 1/landsat/
- date/date 1/landsat/landsat1.tif
- date/date 1/landsat/landsat1.tif.enp
- date/date 1/landsat/landsat2.tif
- date/date 1/landsat/landsat2.tif.enp
- date/date 1/modis/
- date/date 1/modis/Modis1.tif
- date/date 1/modis/Modis1.tif.enp
- date/date 1/modis/modis2.tif
- date/date 1/modis/modis2.tif.enp
- date/date 2/
- date/date 2/Kherson/
- date/date 2/Kherson/L1.tif
- date/date 2/Kherson/L2.tif
- date/date 2/Kherson/M1.tif
- date/date 2/Kherson/M2.tif
- date/date 2/PY/
- date/date 2/PY/L1.tif
- date/date 2/PY/L2.tif
- date/date 2/PY/M1.tif
- date/date 2/PY/M2.tif
- Fusion results/
- Fusion results/Kherson/
- Fusion results/Kherson/AL-FF.tif
- Fusion results/Kherson/Fit-FC.tif
- Fusion results/Kherson/FSDAF.tif
- Fusion results/Kherson/OL-Fit-FC.tif
- Fusion results/Kherson/RASDF.tif
- Fusion results/PY/
- Fusion results/PY/AL-FF.tif
- Fusion results/PY/Al-FF.tif.enp
- Fusion results/PY/Fit-FC.tif
- Fusion results/PY/FSDAF.tif
- Fusion results/PY/FSDAF.tif.enp
- Fusion results/PY/OL-Fit-FC.tif
- Fusion results/PY/OL-Fit-FC.tif.enp
- Fusion results/PY/RASDF.tif
